# Supplementary material for: Association of Therapeutic Plasma Exchange-Treated Thrombotic Thrombocytopenic Purpura with Improved Mortality Outcome in End-Stage Renal Disease
Source: Diseases. 2025 Aug 5;13(8):247. doi: 10.3390/diseases13080247 (PMC12385575; doi:10.3390/diseases13080247)
Supplement: Supplementary file 1 [file diseases-13-00247-s001.zip]

Archive with 1 entries (1 files):
- diseases-3780688-supplementary.pdf
